# Supplementary material for: Novel Chain-End Modification of Polymer Iodides via Reversible Complexation-Mediated Polymerization with Functionalized Radical Generation Agents
Source: Polymers (Basel). 2023 Jun 13;15(12):2667. doi: 10.3390/polym15122667 (PMC10305694; doi:10.3390/polym15122667)
Supplement: Supplementary file 1 [file polymers-15-02667-s001.zip]

Archive with 1 entries (1 files):
- polymers-2391962-supplementary.pdf
